# Supplementary material for: Intention-Based Critical Factors Affecting Willingness to Adopt Novel Coronavirus Prevention in Pakistan: Implications for Future Pandemics
Source: Int J Environ Res Public Health. 2021 Jun 7;18(11):6167. doi: 10.3390/ijerph18116167 (PMC8200947; doi:10.3390/ijerph18116167)
Supplement: Supplementary file 1 [file ijerph-18-06167-s001.zip]

Archive with 1 entries (1 files):
- ijerph-1219526-supplementary.pdf
